# Supplementary material for: Norwegian Version of the Chelsea Critical Care Physical Assessment Tool (CPAx-NOR): Translation, Face Validity, Cross-Cultural Adaptation and Inter-Rater Reliability
Source: J Clin Med. 2023 Jul 31;12(15):5033. doi: 10.3390/jcm12155033 (PMC10419396; doi:10.3390/jcm12155033)
Supplement: Supplementary file 1 [file jcm-12-05033-s001.zip]

Archive with 1 entries (1 files):
- CPAx-NOR 30.07.23.pdf
